# Supplementary material for: A Framework for Stochastic Optimization of Parameters for Integrative Modeling of Macromolecular Assemblies
Source: Life (Basel). 2021 Nov 5;11(11):1183. doi: 10.3390/life11111183 (PMC8618978; doi:10.3390/life11111183)
Supplement: Supplementary file 1 [file life-11-01183-s001.zip]

Archive with 1 entries (1 files):
- life-1411967-supplementary.pdf
